# Supplementary material for: Complete chloroplast genome of Hordeum brevisubulatum: Genome organization, synonymous codon usage, phylogenetic relationships, and comparative structure analysis
Source: PLoS One. 2021 Dec 13;16(12):e0261196. doi: 10.1371/journal.pone.0261196 (PMC8668134; doi:10.1371/journal.pone.0261196)
Supplement: S1 Table — Gene*: Gene with one intron; Gene**: Gene with two introns; #Gene: Pseudo gene; Gene (2): Number of copies of multi-copy genes. (XLS) [file pone.0261196.s001.xls]

## Sheet: S1 Table
S1 Table. List of genes annotated in the cp genome of H. brevisubulatum. Gene*: Gene with one intron; Gene**: Gene with two introns; #Gene: Pseudo gene; Gene (2): Number of copies of multi-copy genes (Table S1)
Category	Gene group	Gene name
Photosynthesis	Subunits of photosystem I	psaA,psaB,psaC,psaI,psaJ
	Subunits of photosystem II	psbA,psbB,psbC,psbD,psbE,psbF,psbH,psbI,psbJ,psbK,psbL,psbM,psbT,psbZ
	Subunits of NADH dehydrogenase	#ndhH(2),ndhA*,ndhB*(2),ndhC,ndhD,ndhE,ndhF,ndhG,ndhH,ndhI,ndhJ,ndhK
	Subunits of cytochrome b/f complex	petA,petB*,petD*,petG,petL,petN
	Subunits of ATP synthase	atpA,atpB,atpE,atpF*,atpH,atpI
	Large subunit of rubisco	rbcL
Self-replication	Proteins of large ribosomal subunit	#rpl23,rpl14,rpl16*,rpl2*(2),rpl20,rpl22,rpl23(2),rpl32,rpl33,rpl36
	Proteins of small ribosomal subunit	rps11,rps12**(2),rps14,rps15(2),rps16*,rps18,rps19(2),rps2,rps3,rps4,rps7(2),rps8
	Subunits of RNA polymerase	rpoA,rpoB,rpoC1,rpoC2
	Ribosomal RNAs	rrn16(2),rrn23(2),rrn4.5(2),rrn5(2)
	Transfer RNAs	trnA-UGC*(2),trnC-GCA,trnD-GUC,trnE-UUC,trnF-GAA,trnG-GCC,trnG-UCC*,trnH-GUG(2),trnI-CAU(2),trnI-GAU*(2),trnK-UUU*,trnL-CAA(2),trnL-UAA*,trnL-UAG,trnM-CAU,trnN-GUU(2),trnP-UGG,trnQ-UUG,trnR-ACG(2),trnR-UCU,trnS-GCU,trnS-GGA,trnS-UGA,trnT-GGU,trnT-UGU,trnV-GAC(2),trnV-UAC*,trnW-CCA,trnY-GUA,trnfM-CAU(2)
Other genes	Maturase	matK
	Protease	clpP
	Envelope membrane protein	cemA
	c-type cytochrome synthesis gene	ccsA
	Translation initiation factor	infA
	other	pbf1
Genes of unknown function	Conserved hypothetical chloroplast ORF	#ycf1(2),#ycf2(2),ycf3**,ycf4
