# Supplementary material for: Complete chloroplast genome of Hordeum brevisubulatum: Genome organization, synonymous codon usage, phylogenetic relationships, and comparative structure analysis
Source: PLoS One. 2021 Dec 13;16(12):e0261196. doi: 10.1371/journal.pone.0261196 (PMC8668134; doi:10.1371/journal.pone.0261196)
Supplement: S2 Table — F, forward repeats; R, reversed repeats; IGS, intergenic spaces. Note: The first nucleotide position was located at the beginning of the LSC region, and the nucleotide position was counted along with the direction of LSC-IRa-SSC-IRb. (XLS) [file pone.0261196.s002.xls]

## Sheet: S2 Table
S2 Table. Repeat sequences in H. brevisubulatum cp genome. F, forward repeats; R, reversed repeats; IGS, intergenic spaces. Note: The first nucleotide position was located at the beginning of the LSC region, and the nucleotide position was counted along with the direction of LSC-IRa-SSC-IRb.
No.	repeat size	Type	E-Value	Repeat I start(location)	Repeat 2 start (location)	Region
1	157	F	7.47e-83	56794(rbcL-psaI)	134914(rpl23)	LSC;IRa
2	127	F	1.65e-60	56666(rbcL-psaI)	134785(rpl23)	LSC;IRa
3	88	F	5.52e-44	56863(rbcL-psaI)	134983(rpl23)	LSC;IRa
4	60	F	6.34e-23	101927(trnN-GUU-rps15)	116345(rps15-trnN-GUU)	IRb;IRa
5	55	F	2.89e-18	106484(rpl32-trnL-UAG)	106527(rpl32-trnL-UAG)	SSC;SSC
6	48	F	6.78e-16	56745(rbcL-psaI)	134864(rpl23)	LSC;IRa
7	45	F	1.64e-12	14409(trnG-UCC-trnT-GGU)	90079(rps12(intron))	LSC;IRb
8	42	F	8.48e-11	27512(rpoC2)	27578(rpoC2)	LSC;LSC
9	41	F	3.15e-10	12667(trnfM-CAU)	36569(trnfM-CAU)	LSC;LSC
10	40	F	3.07e-11	66317(rps18)	66359(rps18)	LSC;LSC
11	39	F	4.32e-09	43536(ycf3(intron))	90739(rps12-trnV-GAC)	LSC;IRb
12	38	F	1.59e-08	38597(psaB)	40821(psaA)	LSC;LSC
13	36	F	2.16e-07	12770(trnfM-CAU-trnG-UCC)	36674(trnfM-CAU-rps14)	LSC;LSC
14	35	F	7.92e-07	12651(trnfM-CAU)	36553(trnfM-CAU)	LSC;LSC
15	35	F	7.92e-07	76833(infA)	76851(infA)	LSC;LSC
16	34	F	2.9e-06	27442(rpoC2)	27517(rpoC2)	LSC;LSC
17	34	F	2.9e-06	66390(rps18)	66411(rps18)	LSC;LSC
18	34	F	2.9e-06	80380(rps3)	80425(rps3)	LSC;LSC
19	33	F	1.06e-05	66303(rps18)	66408(rps18)	LSC;LSC
20	32	F	2.75e-08	41785(psaA-ycf3)	41799(psaA-ycf3)	LSC;LSC
21	32	F	1.28e-06	27453(rpoC2)	27528(rpoC2)	LSC;LSC
22	32	F	3.84e-05	27282(rpoC2)	27375(rpoC2)	LSC;LSC
23	31	F	1.07e-07	101958(trnN-GUU-rps15)	116376(rps15-trnN-GUU)	IRb;IRa
24	31	F	4.8e-06	27424(rpoC2)	27478(rpoC2)	LSC;LSC
25	31	F	0.000139	12603(trnG-GCC-trnfM-CAU)	12771(trnfM-CAU-trnG-UCC)	LSC;LSC
26	31	F	0.000139	27274(rpoC2)	27463(rpoC2)	LSC;LSC
27	31	F	0.000139	27310(rpoC2)	27499(rpoC2)	LSC;LSC
28	31	F	0.000139	27445(rpoC2)	27586(rpoC2)	LSC;LSC
29	31	F	0.000139	27528(rpoC2)	27594(rpoC2)	LSC;LSC
30	31	F	0.000139	66337(rps18)	66379(rps18)	LSC;LSC
31	31	F	0.000139	66375(rps18)	66396(rps18)	LSC;LSC
32	30	F	4.59e-09	87742(ndhB(intron))	130560(ndhB(intron))	IRb;IRa
33	30	F	0.000503	12802(trnfM-CAU-trnG-UCC)	36539(trnR-UCU-trnfM-CAU)	LSC;LSC
34	30	F	0.000503	66359(rps18)	66380(rps18)	LSC;LSC
35	157	P	7.47e-83	56794(rbcL-psaI)	83261(rpl2-rpl23)	LSC;IRb
36	127	P	1.65e-60	56666(rbcL-psaI)	83420(rpl23)	LSC;IRb
37	88	P	5.52e-44	56863(rbcL-psaI)	83261(rpl2-rpl23)	LSC;IRb
38	60	P	6.34e-23	101927(trnN-GUU-rps15)	101927(trnN-GUU-rps15)	IRb;IRb
39	60	P	6.34e-23	116345(rps15-trnN-GUU)	116345(rps15-trnN-GUU)	IRa;IRa
40	48	P	6.78e-16	56745(rbcL-psaI)	83420(rpl23)	LSC;IRb
41	45	P	1.64e-12	14409(trnG-UCC-trnT-GGU)	128208(rps12(intron))	LSC;IRa
42	39	P	4.32e-09	43536(ycf3(intron))	127554(trnV-GAC-rps12)	LSC;IRa
43	38	P	4.43e-10	56491(rbcL-psaI)	56491(rbcL-psaI)	LSC;LSC
44	36	P	6.35e-09	7581(trnS-GCU)	45043(trnS-GGA)	LSC;LSC
45	33	P	7.1e-09	61548(petA-psbJ)	61548(petA-psbJ)	LSC;LSC
46	33	P	1.06e-05	106141(rpl32-trnL-UAG)	106141(rpl32-trnL-UAG)	SSC;SSC
47	32	P	3.84e-05	11216(psbC-trnS-UGA)	45050(trnS-GGA)	LSC;LSC
48	32	P	3.84e-05	14761(trnT-GGU)	46284(rps4-trnT-UGU)	LSC;LSC
49	30	P	4.59e-09	87742(ndhB(intron))	87742(ndhB(intron))	IRb;IRb
50	30	P	4.59e-09	130560(ndhB(intron))	130560(ndhB(intron))	IRa;IRa
51	30	P	1.8e-05	16846(psbM)	16846(psbM)	LSC;LSC
52	30	P	1.8e-05	66773(rps18)	66773(rps18)	LSC;LSC
