# Supplementary material for: Complete chloroplast genome of Hordeum brevisubulatum: Genome organization, synonymous codon usage, phylogenetic relationships, and comparative structure analysis
Source: PLoS One. 2021 Dec 13;16(12):e0261196. doi: 10.1371/journal.pone.0261196 (PMC8668134; doi:10.1371/journal.pone.0261196)
Supplement: S3 Table — (XLS) [file pone.0261196.s003.xls]

## Sheet:  S3 Table
S3 Table. Distribution of SSRs in H.brevisubulatum cp genome.
SSR type	Unit	length	Numbers of SSR	Position on genome
P1	A	8	38	4156-4163,6986-6993,7271-7278,7818-7825,15150-15157,16471-16478,16900-16907,17534-17541,21277-21284,27875-27882,27976-27983,27998-28005,32721-32728,42366-42373,44224-44231,48021-48028,54236-54243,57765-57772,59272-59279,59435-59442,60781-60788,61822-61829,67530-67537,72003-72010,72319-72326,74878-74885,85879-85886,99682-99689,102871-102878,103541-103548,104459-104466,104600-104607,105315-105322,1…
P1	A	9	11	2315-2323,3541-3549,7328-7336,8432-8440,46280-46288,46911-46919,54174-54182,56402-56410,64036-64044,106728-106736,110423-110431
P1	A	10	5	13467-13476,14988-14997,30158-30167,58054-58063,65699-65708
P1	A	11	4	2593-2603,44233-44243,76804-76814,108160-108170
P1	A	12	3	33686-33697,76452-76463,108011-108022
P1	A	14	1	11175-11188
P1	A	15	1	33778-33792
P1	A	16	1	29737-29752
P1	C	9	2	4737-4745,123511-123519
P1	T	8	27	7472-7479,17971-17978,19615-19622,27735-27742,33294-33301,42193-42200,43001-43008,45957-45964,46000-46007,46150-46157,48235-48242,56502-56509,57821-57828,58577-58584,59132-59139,61417-61424,65331-65338,70170-70177,72448-72455,76556-76563,77165-77172,77706-77713,80745-80752,81187-81194,81489-81496,118642-118649,132445-132452
P1	T	9	9	36999-37007,42045-42053,45886-45894,47630-47638,49890-49898,63110-63118,78248-78256,78867-78875,103087-103095
P1	T	10	11	4133-4142,8273-8282,15628-15637,31931-31940,32441-32450,41767-41776,43234-43243,63728-63737,77129-77138,77147-77156,80652-80661
P1	T	11	1	64463-64473
P1	T	12	1	30955-30966
P1	T	14	1	14541-14554
P1	T	15	1	63553-63567
P1	T	16	1	41862-41877
P1	G	8	1	10220-10227
P1	G	9	1	94812-94820
P2	TA	5	2	85497-85506,132825-132834
P2	TA	6	1	14638-14649
P2	TC	5	1	115360-115369
P2	AT	5	1	26164-26173
P2	AT	6	1	56597-56608
P3	CTC	3	1	41720-41728
P3	AGC	3	1	114098-114106
P3	TTA	3	1	5805-5813
P3	AAT	4	2	24844-24855,64170-64181
P3	GTT	3	2	31763-31771,125451-125459
P3	AAC	3	6	44628-44636,49730-49738,54678-54686,66562-66570,66771-66779,92872-92880
P3	TTG	3	1	40213-40221
P3	GAA	3	2	59006-59014,136504-136512
P3	AGA	3	6	20500-20508,27248-27256,27545-27553,27611-27619,87468-87476,88939-88947
P3	ATA	3	1	4807-4815
P3	TAT	3	3	25668-25676,37101-37109,75927-75935
P3	TTC	3	5	2306-2314,61222-61230,81095-81103,81819-81827,129383-129391
P3	TTC	4	1	65733-65744
P3	TGC	3	1	32485-32493
P3	AAG	3	3	320-328,74869-74877,92064-92072
P3	TAA	3	1	65692-65700
P3	TAA	4	1	50616-50627
P3	TCT	3	2	4453-4461,130855-130863
P3	GAT	3	1	74139-74147
P3	GCA	3	1	40506-40514
P3	AGT	3	1	43085-43093
P3	ATT	3	1	30074-30082
P3	CTT	3	1	126259-126267
P4	TTCA	3	1	64645-64656
P4	AAGA	3	1	72384-72395
P4	TCTA	3	1	101475-101486
P4	AACA	3	1	106088-106099
P4	AACG	3	1	99575-99586
P4	AGAA	3	1	68993-69004
P4	TCCT	3	1	43134-43145
P4	AATA	3	1	108386-108397
P4	TCGT	3	1	118744-118755
P4	TAGA	3	1	116845-116856
P5	CCATA	3	1	44011-44025
