# Supplementary material for: Complete chloroplast genome of Hordeum brevisubulatum: Genome organization, synonymous codon usage, phylogenetic relationships, and comparative structure analysis
Source: PLoS One. 2021 Dec 13;16(12):e0261196. doi: 10.1371/journal.pone.0261196 (PMC8668134; doi:10.1371/journal.pone.0261196)
Supplement: S1 File — (TBL) [file pone.0261196.s004.tbl]

>Feature Hordeum_brevisubulatum
1143	82	gene
			gene	psbA
1143	82	CDS
			gene	psbA
			product	photosystem II protein D1
			codon_start	1
			transl_table	11
3932	1365	gene
			gene	trnK-UUU
3932	3895	tRNA
1397	1365
			gene	trnK-UUU
			product	tRNA-Lys
3204	1669	gene
			gene	matK
3204	1669	CDS
			gene	matK
			product	maturase K
			codon_start	1
			transl_table	11
5543	4493	gene
			gene	rps16
5543	5504	CDS
4710	4493
			gene	rps16
			product	ribosomal protein S16
			codon_start	1
			transl_table	11
6397	6326	gene
			gene	trnQ-UUG
6397	6326	tRNA
			gene	trnQ-UUG
			product	tRNA-Gln
6755	6940	gene
			gene	psbK
6755	6940	CDS
			gene	psbK
			product	photosystem II protein K
			codon_start	1
			transl_table	11
7353	7463	gene
			gene	psbI
7353	7463	CDS
			gene	psbI
			product	photosystem II protein I
			codon_start	1
			transl_table	11
7668	7580	gene
			gene	trnS-GCU
7668	7580	tRNA
			gene	trnS-GCU
			product	tRNA-Ser
8638	9699	gene
			gene	psbD
8638	9699	CDS
			gene	psbD
			product	photosystem II protein D2
			codon_start	1
			transl_table	11
9683	11068	gene
			gene	psbC
9683	11068	CDS
			gene	psbC
			product	photosystem II CP43 chlorophyll apoprotein
			codon_start	1
			transl_table	11
11306	11219	gene
			gene	trnS-UGA
11306	11219	tRNA
			gene	trnS-UGA
			product	tRNA-Ser
11663	11851	gene
			gene	psbZ
11663	11851	CDS
			gene	psbZ
			product	photosystem II protein Z
			codon_start	1
			transl_table	11
12124	12195	gene
			gene	trnG-GCC
12124	12195	tRNA
			gene	trnG-GCC
			product	tRNA-Gly
12715	12640	gene
			gene	trnfM-CAU
12715	12640	tRNA
			gene	trnfM-CAU
			product	tRNA-Met
13557	12806	gene
			gene	trnG-UCC
13557	13534	tRNA
12853	12806
			gene	trnG-UCC
			product	tRNA-Gly
14716	14789	gene
			gene	trnT-GGU
14716	14789	tRNA
			gene	trnT-GGU
			product	tRNA-Thr
15309	15383	gene
			gene	trnE-UUC
15309	15383	tRNA
			gene	trnE-UUC
			product	tRNA-Glu
15443	15526	gene
			gene	trnY-GUA
15443	15526	tRNA
			gene	trnY-GUA
			product	tRNA-Tyr
15881	15954	gene
			gene	trnD-GUC
15881	15954	tRNA
			gene	trnD-GUC
			product	tRNA-Asp
16750	16854	gene
			gene	psbM
16750	16854	CDS
			gene	psbM
			product	photosystem II protein M
			codon_start	1
			transl_table	11
17680	17591	gene
			gene	petN
17680	17591	CDS
			gene	petN
			product	cytochrome b6/f complex subunit VIII
			codon_start	1
			transl_table	11
18700	18630	gene
			gene	trnC-GCA
18700	18630	tRNA
			gene	trnC-GCA
			product	tRNA-Cys
19872	23102	gene
			gene	rpoB
19872	23102	CDS
			gene	rpoB
			product	RNA polymerase beta subunit
			codon_start	1
			transl_table	11
23140	25188	gene
			gene	rpoC1
23140	25188	CDS
			gene	rpoC1
			product	RNA polymerase beta
			codon_start	1
			transl_table	11
25413	29846	gene
			gene	rpoC2
25413	29846	CDS
			gene	rpoC2
			product	RNA polymerase beta' subunit
			codon_start	1
			transl_table	11
30183	30893	gene
			gene	rps2
30183	30893	CDS
			gene	rps2
			product	ribosomal protein S2
			codon_start	1
			transl_table	11
31163	31906	gene
			gene	atpI
31163	31906	CDS
			gene	atpI
			product	ATP synthase CF0 subunit IV
			codon_start	1
			transl_table	11
32471	32716	gene
			gene	atpH
32471	32716	CDS
			gene	atpH
			product	ATP synthase CF0 subunit III
			codon_start	1
			transl_table	11
33170	34560	gene
			gene	atpF
33170	33313	CDS
34153	34560
			gene	atpF
			product	ATP synthase CF0 subunit I
			codon_start	1
			transl_table	11
34652	36166	gene
			gene	atpA
34652	36166	CDS
			gene	atpA
			product	ATP synthase CF1 alpha subunit
			codon_start	1
			transl_table	11
36395	36324	gene
			gene	trnR-UCU
36395	36324	tRNA
			gene	trnR-UCU
			product	tRNA-Arg
36612	36547	gene
			gene	trnfM-CAU
36612	36547	tRNA
			gene	trnfM-CAU
			product	tRNA-Met
37087	36776	gene
			gene	rps14
37087	36776	CDS
			gene	rps14
			product	ribosomal protein S14
			codon_start	1
			transl_table	11
39438	37234	gene
			gene	psaB
39438	37234	CDS
			gene	psaB
			product	photosystem I P700 apoprotein A2
			codon_start	1
			transl_table	11
41716	39464	gene
			gene	psaA
41716	39464	CDS
			gene	psaA
			product	photosystem I P700 apoprotein A1
			codon_start	1
			transl_table	11
44381	42385	gene
			gene	ycf3
44381	44256	CDS
43496	43271
42545	42385
			gene	ycf3
			product	hypothetical chloroplast RF34
			codon_start	1
			transl_table	11
44992	45078	gene
			gene	trnS-GGA
44992	45078	tRNA
			gene	trnS-GGA
			product	tRNA-Ser
45990	45385	gene
			gene	rps4
45990	45385	CDS
			gene	rps4
			product	ribosomal protein S4
			codon_start	1
			transl_table	11
46361	46287	gene
			gene	trnT-UGU
46361	46287	tRNA
			gene	trnT-UGU
			product	tRNA-Thr
46974	47622	gene
			gene	trnL-UAA
46974	47008	tRNA
47573	47622
			gene	trnL-UAA
			product	tRNA-Leu
47945	48017	gene
			gene	trnF-GAA
47945	48017	tRNA
			gene	trnF-GAA
			product	tRNA-Phe
49083	48604	gene
			gene	ndhJ
49083	48604	CDS
			gene	ndhJ
			product	NADH-plastoquinone oxidoreductase subunit J
			codon_start	1
			transl_table	11
49862	49185	gene
			gene	ndhK
49862	49185	CDS
			gene	ndhK
			product	NADH-plastoquinone oxidoreductase subunit K
			codon_start	1
			transl_table	11
50275	49913	gene
			gene	ndhC
50275	49913	CDS
			gene	ndhC
			product	NADH-plastoquinone oxidoreductase subunit 3
			codon_start	1
			transl_table	11
51859	51188	gene
			gene	trnV-UAC
51859	51821	tRNA
51224	51188
			gene	trnV-UAC
			product	tRNA-Val
52064	52138	gene
			gene	trnM-CAU
52064	52138	tRNA
			gene	trnM-CAU
			product	tRNA-Met
52665	52252	gene
			gene	atpE
52665	52252	CDS
			gene	atpE
			product	ATP synthase CF1 epsilon subunit
			codon_start	1
			transl_table	11
54158	52662	gene
			gene	atpB
54158	52662	CDS
			gene	atpB
			product	ATP synthase CF1 beta subunit
			codon_start	1
			transl_table	11
54942	56372	gene
			gene	rbcL
54942	56372	CDS
			gene	rbcL
			product	ribulose 1,5-bisphosphate carboxylase/oxygenase large subunit
			codon_start	1
			transl_table	11
56665	56942	gene
			gene	rpl23
			pseudo
57963	58073	gene
			gene	psaI
57963	58073	CDS
			gene	psaI
			product	photosystem I subunit VIII
			codon_start	1
			transl_table	11
58405	58962	gene
			gene	ycf4
58405	58962	CDS
			gene	ycf4
			product	hypothetical protein
			codon_start	1
			transl_table	11
59432	60124	gene
			gene	cemA
59432	60124	CDS
			gene	cemA
			product	chloroplast envelope membrane protein
			codon_start	1
			transl_table	11
60352	61314	gene
			gene	petA
60352	61314	CDS
			gene	petA
			product	cytochrome f
			codon_start	1
			transl_table	11
62255	62133	gene
			gene	psbJ
62255	62133	CDS
			gene	psbJ
			product	photosystem II protein J
			codon_start	1
			transl_table	11
62497	62381	gene
			gene	psbL
62497	62381	CDS
			gene	psbL
			product	photosystem II protein L
			codon_start	1
			transl_table	11
62639	62520	gene
			gene	psbF
62639	62520	CDS
			gene	psbF
			product	photosystem II cytochrome b559 beta subunit
			codon_start	1
			transl_table	11
62901	62650	gene
			gene	psbE
62901	62650	CDS
			gene	psbE
			product	photosystem II cytochrome b559 alpha subunit
			codon_start	1
			transl_table	11
64066	64161	gene
			gene	petL
64066	64161	CDS
			gene	petL
			product	cytochrome b6/f complex subunit VI
			codon_start	1
			transl_table	11
64341	64454	gene
			gene	petG
64341	64454	CDS
			gene	petG
			product	cytochrome b6/f complex subunit V
			codon_start	1
			transl_table	11
64643	64570	gene
			gene	trnW-CCA
64643	64570	tRNA
			gene	trnW-CCA
			product	tRNA-Trp
64856	64781	gene
			gene	trnP-UGG
64856	64781	tRNA
			gene	trnP-UGG
			product	tRNA-Pro
65212	65340	gene
			gene	psaJ
65212	65340	CDS
			gene	psaJ
			product	photosystem I subunit IX
			codon_start	1
			transl_table	11
65824	66024	gene
			gene	rpl33
65824	66024	CDS
			gene	rpl33
			product	ribosomal protein L33
			codon_start	1
			transl_table	11
66291	66803	gene
			gene	rps18
66291	66803	CDS
			gene	rps18
			product	ribosomal protein S18
			codon_start	1
			transl_table	11
67325	66966	gene
			gene	rpl20
67325	66966	CDS
			gene	rpl20
			product	ribosomal protein L20
			codon_start	1
			transl_table	11
68133	68020	gene
127632	128432
			exception	trans-splicing
			gene	rps12
68133	68020	CDS
127632	127863
128404	128432
			exception	trans-splicing
			gene	rps12
			product	ribosomal protein S12
			codon_start	1
			transl_table	11
68925	68275	gene
			gene	clpP
68925	68275	CDS
			gene	clpP
			product	ATP-dependent Clp protease proteolytic subunit
			codon_start	1
			transl_table	11
69437	70963	gene
			gene	psbB
69437	70963	CDS
			gene	psbB
			product	photosystem II CP47 chlorophyll apoprotein
			codon_start	1
			transl_table	11
71118	71234	gene
			gene	psbT
71118	71234	CDS
			gene	psbT
			product	photosystem II protein T
			codon_start	1
			transl_table	11
71414	71283	gene
			gene	pbf1
71414	71283	CDS
			gene	pbf1
			product	photosystem biogenesis factor 1
			codon_start	1
			transl_table	11
71518	71739	gene
			gene	psbH
71518	71739	CDS
			gene	psbH
			product	photosystem II phosphoprotein
			codon_start	1
			transl_table	11
71869	73262	gene
			gene	petB
71869	71874	CDS
72564	73262
			gene	petB
			product	cytochrome b6
			codon_start	1
			transl_table	11
73449	74680	gene
			gene	petD
73449	73456	CDS
74206	74680
			gene	petD
			product	cytochrome b6/f complex subunit IV
			codon_start	1
			transl_table	11
75916	74897	gene
			gene	rpoA
75916	74897	CDS
			gene	rpoA
			product	RNA polymerase alpha subunit
			codon_start	1
			transl_table	11
76419	75988	gene
			gene	rps11
76419	75988	CDS
			gene	rps11
			product	ribosomal protein S11
			codon_start	1
			transl_table	11
76710	76597	gene
			gene	rpl36
76710	76597	CDS
			gene	rpl36
			product	ribosomal protein L36
			codon_start	1
			transl_table	11
77163	76822	gene
			gene	infA
77163	76822	CDS
			gene	infA
			product	translational initiation factor 1
			codon_start	1
			transl_table	11
77654	77244	gene
			gene	rps8
77654	77244	CDS
			gene	rps8
			product	ribosomal protein S8
			codon_start	1
			transl_table	11
78169	77798	gene
			gene	rpl14
78169	77798	CDS
			gene	rpl14
			product	ribosomal protein L14
			codon_start	1
			transl_table	11
79774	78279	gene
			gene	rpl16
79774	79766	CDS
78683	78279
			gene	rpl16
			product	ribosomal protein L16
			codon_start	1
			transl_table	11
80635	79916	gene
			gene	rps3
80635	79916	CDS
			gene	rps3
			product	ribosomal protein S3
			codon_start	1
			transl_table	11
81144	80695	gene
			gene	rpl22
81144	80695	CDS
			gene	rpl22
			product	ribosomal protein L22
			codon_start	1
			transl_table	11
81158	102744	repeat_region
			note	inverted repeat B
81504	81223	gene
			gene	rps19
81504	81223	CDS
			gene	rps19
			product	ribosomal protein S19
			codon_start	1
			transl_table	11
81637	81711	gene
			gene	trnH-GUG
81637	81711	tRNA
			gene	trnH-GUG
			product	tRNA-His
83250	81766	gene
			gene	rpl2
83250	82860	CDS
82196	81766
			exception	RNA editing
			gene	rpl2
			product	ribosomal protein L2
			codon_start	1
			transl_table	11
83550	83269	gene
			gene	rpl23
83550	83269	CDS
			gene	rpl23
			product	ribosomal protein L23
			codon_start	1
			transl_table	11
83798	83724	gene
			gene	trnI-CAU
83798	83724	tRNA
			gene	trnI-CAU
			product	tRNA-Ile
83922	85229	gene
			gene	ycf2
			pseudo
86259	86177	gene
			gene	trnL-CAA
86259	86177	tRNA
			gene	trnL-CAA
			product	tRNA-Leu
89075	86831	gene
			gene	ndhB
89075	88299	CDS
87586	86831
			gene	ndhB
			product	NADH-plastoquinone oxidoreductase subunit 2
			codon_start	1
			transl_table	11
89845	89375	gene
			gene	rps7
89845	89375	CDS
			gene	rps7
			product	ribosomal protein S7
			codon_start	1
			transl_table	11
68133	68020	gene
90699	89899
			exception	trans-splicing
			gene	rps12
68133	68020	CDS
90699	90468
89927	89899
			exception	trans-splicing
			gene	rps12
			product	ribosomal protein S12
			codon_start	1
			transl_table	11
92439	92510	gene
			gene	trnV-GAC
92439	92510	tRNA
			gene	trnV-GAC
			product	tRNA-Val
92741	94231	gene
			gene	rrn16
92741	94231	rRNA
			gene	rrn16
			product	16S ribosomal RNA
94539	95416	gene
			gene	trnI-GAU
94539	94580	tRNA
95382	95416
			gene	trnI-GAU
			product	tRNA-Ile
95482	96365	gene
			gene	trnA-UGC
95482	95518	tRNA
96331	96365
			gene	trnA-UGC
			product	tRNA-Ala
96517	99404	gene
			gene	rrn23
96517	99404	rRNA
			gene	rrn23
			product	23S ribosomal RNA
99500	99594	gene
			gene	rrn4.5
99500	99594	rRNA
			gene	rrn4.5
			product	4.5S ribosomal RNA
99822	99942	gene
			gene	rrn5
99822	99942	rRNA
			gene	rrn5
			product	5S ribosomal RNA
100171	100245	gene
			gene	trnR-ACG
100171	100245	tRNA
			gene	trnR-ACG
			product	tRNA-Arg
100590	100517	gene
			gene	trnN-GUU
100590	100517	tRNA
			gene	trnN-GUU
			product	tRNA-Asn
100956	101762	gene
			gene	ycf1
			pseudo
102164	102409	gene
			gene	rps15
102164	102409	CDS
			gene	rps15
			product	ribosomal protein S15
			codon_start	1
			transl_table	11
102556	102762	gene
			gene	ndhH
			pseudo
105050	102831	gene
			gene	ndhF
105050	102831	CDS
			gene	ndhF
			product	NADH-plastoquinone oxidoreductase subunit 5
			codon_start	1
			transl_table	11
105925	106104	gene
			gene	rpl32
105925	106104	CDS
			gene	rpl32
			product	ribosomal protein L32
			codon_start	1
			transl_table	11
106871	106950	gene
			gene	trnL-UAG
106871	106950	tRNA
			gene	trnL-UAG
			product	tRNA-Leu
107022	107996	gene
			gene	ccsA
107022	107996	CDS
			gene	ccsA
			product	cytochrome c heme attachment protein
			codon_start	1
			transl_table	11
109686	108184	gene
			gene	ndhD
109686	108184	CDS
			gene	ndhD
			product	NADH-plastoquinone oxidoreductase subunit 4
			codon_start	1
			transl_table	11
110051	109806	gene
			gene	psaC
110051	109806	CDS
			gene	psaC
			product	photosystem I subunit VII
			codon_start	1
			transl_table	11
110844	110539	gene
			gene	ndhE
110844	110539	CDS
			gene	ndhE
			product	NADH-plastoquinone oxidoreductase subunit 4L
			codon_start	1
			transl_table	11
111587	111057	gene
			gene	ndhG
111587	111057	CDS
			gene	ndhG
			product	NADH-plastoquinone oxidoreductase subunit 6
			codon_start	1
			transl_table	11
112380	111838	gene
			gene	ndhI
112380	111838	CDS
			gene	ndhI
			product	NADH-plastoquinone oxidoreductase subunit I
			codon_start	1
			transl_table	11
114592	112478	gene
			gene	ndhA
114592	114045	CDS
113018	112478
			gene	ndhA
			product	NADH-plastoquinone oxidoreductase subunit 1
			codon_start	1
			transl_table	11
115775	114594	gene
			gene	ndhH
115775	114594	CDS
			gene	ndhH
			product	NADH-plastoquinone oxidoreductase subunit 7
			codon_start	1
			transl_table	11
137133	115547	repeat_region
			note	inverted repeat A
115775	115569	gene
			gene	ndhH
			pseudo
116167	115922	gene
			gene	rps15
116167	115922	CDS
			gene	rps15
			product	ribosomal protein S15
			codon_start	1
			transl_table	11
117375	116569	gene
			gene	ycf1
			pseudo
117741	117814	gene
			gene	trnN-GUU
117741	117814	tRNA
			gene	trnN-GUU
			product	tRNA-Asn
118160	118086	gene
			gene	trnR-ACG
118160	118086	tRNA
			gene	trnR-ACG
			product	tRNA-Arg
118509	118389	gene
			gene	rrn5
118509	118389	rRNA
			gene	rrn5
			product	5S ribosomal RNA
118831	118737	gene
			gene	rrn4.5
118831	118737	rRNA
			gene	rrn4.5
			product	4.5S ribosomal RNA
121814	118927	gene
			gene	rrn23
121814	118927	rRNA
			gene	rrn23
			product	23S ribosomal RNA
122849	121966	gene
			gene	trnA-UGC
122849	122813	tRNA
122000	121966
			gene	trnA-UGC
			product	tRNA-Ala
123792	122915	gene
			gene	trnI-GAU
123792	123751	tRNA
122949	122915
			gene	trnI-GAU
			product	tRNA-Ile
125590	124100	gene
			gene	rrn16
125590	124100	rRNA
			gene	rrn16
			product	16S ribosomal RNA
125892	125821	gene
			gene	trnV-GAC
125892	125821	tRNA
			gene	trnV-GAC
			product	tRNA-Val
128486	128956	gene
			gene	rps7
128486	128956	CDS
			gene	rps7
			product	ribosomal protein S7
			codon_start	1
			transl_table	11
129256	131500	gene
			gene	ndhB
129256	130032	CDS
130745	131500
			gene	ndhB
			product	NADH-plastoquinone oxidoreductase subunit 2
			codon_start	1
			transl_table	11
132072	132154	gene
			gene	trnL-CAA
132072	132154	tRNA
			gene	trnL-CAA
			product	tRNA-Leu
134409	133102	gene
			gene	ycf2
			pseudo
134533	134607	gene
			gene	trnI-CAU
134533	134607	tRNA
			gene	trnI-CAU
			product	tRNA-Ile
134781	135062	gene
			gene	rpl23
134781	135062	CDS
			gene	rpl23
			product	ribosomal protein L23
			codon_start	1
			transl_table	11
135081	136565	gene
			gene	rpl2
135081	135471	CDS
136135	136565
			exception	RNA editing
			gene	rpl2
			product	ribosomal protein L2
			codon_start	1
			transl_table	11
136694	136620	gene
			gene	trnH-GUG
136694	136620	tRNA
			gene	trnH-GUG
			product	tRNA-His
136827	137108	gene
			gene	rps19
136827	137108	CDS
			gene	rps19
			product	ribosomal protein S19
			codon_start	1
			transl_table	11
